# Supplementary material for: Experimental design and data on the adsorption and photocatalytic properties of boron nitride/cadmium aluminate composite for Cr(VI) and cefoxitin sodium antibiotic
Source: Data Brief. 2019 Dec 31;28:105051. doi: 10.1016/j.dib.2019.105051 (PMC7096680; doi:10.1016/j.dib.2019.105051)
Supplement: Multimedia component 1 [file mmc1.xlsx]

## Sheet: Sheet1
										Experimental conditions
	Experimental conditions									pH-7, mass 0.025, con 15 mg/L, Volume 50 mg/L
	pH-7, mass 0.025, con 15 mg/L, Volume 50 mg/L								Visible
								CFT adsorption and photocatalysis
	Cr(VI) adsorption and photocatalytic reduction								% removal	% removal	% removal
			UV	Visible				Time (min)	BN	CdAl2O4	BN/CdAl2O4
			% removal	% removal			Adsorption	30	7.4	5.2	2.1
		Time (min)	BN/CdAl2O4	BN/CdAl2O4				60	7.2	6.6	4.9
	Adsorption	30	6	6.6				120	7	7	4.95
		60	10.6	10			Photocatalysis	150	7.5	7.7	12.56
		120	16	15.33				180	10.47	9.07	16.05
	Photocatalysis	150	28.66	20				270	23.23	21.63	27.91
		180	31.33	26.7
		270	36.66	32
